# Supplementary material for: Effect of Illite Treatment on Quality Characteristics and Antioxidant Activity of Broccoli (Brassica oleracea L. var. italica) Sprouts
Source: Molecules. 2024 Sep 13;29(18):4347. doi: 10.3390/molecules29184347 (PMC11434328; doi:10.3390/molecules29184347)
Supplement: Supplementary file 1 [file molecules-29-04347-s001.zip]

Archive with 1 entries (1 files):
- molecules-3124782-supplementary.pdf
